# Supplementary material for: A Two-Track Model of Huntington’s Disease Pathology: Striatal Atrophy Mediates Maladaptive Immune Dysregulation
Source: Int J Mol Sci. 2026 Mar 4;27(5):2384. doi: 10.3390/ijms27052384 (PMC12985888; doi:10.3390/ijms27052384)
Supplement: Supplementary file 1 [file ijms-27-02384-s001.zip]

Archive with 1 entries (1 files):
- ijms-4140054-supplementary.pdf
